# Supplementary material for: A Characterization and Functional Analysis of Peroxisome Proliferator-Activated Receptor Gamma Splicing Variants in the Buffalo Mammary Gland
Source: Genes (Basel). 2024 Jun 13;15(6):779. doi: 10.3390/genes15060779 (PMC11203352; doi:10.3390/genes15060779)
Supplement: Supplementary file 1 [file genes-15-00779-s001.zip]

Archive with 1 entries (1 files):
- genes-2981702-supplementary.pdf
